# Supplementary material for: A Comprehensive Review of Rosmarinic Acid: From Phytochemistry to Pharmacology and Its New Insight
Source: Molecules. 2022 May 20;27(10):3292. doi: 10.3390/molecules27103292 (PMC9143754; doi:10.3390/molecules27103292)
Supplement: Supplementary file 1 [file molecules-27-03292-s001.zip]

Archive with 3 entries (3 files):
- Supplementary Figure S1-1. Chemical structure of RA derivatives.tiff
- Supplementary Figure S1-2. Chemical structure of RA derivatives.tiff
- Supplementary Figure S1-3. Chemical structure of RA derivatives.tiff
